# Supplementary material for: Prognostic Significance of CXCR4 in Colorectal Cancer: An Updated Meta-Analysis and Critical Appraisal
Source: Cancers (Basel). 2021 Jun 30;13(13):3284. doi: 10.3390/cancers13133284 (PMC8269109; doi:10.3390/cancers13133284)
Supplement: Supplementary file 1 [file cancers-13-03284-s001.zip]

Archive with 1 entries (1 files):
- cancers-1281939-supplementary.pdf
